# Supplementary material for: The Systematic Functional Analysis of Plasmodium Protein Kinases Identifies Essential Regulators of Mosquito Transmission
Source: Cell Host Microbe. 2010 Oct 21;8(4):377–87. doi: 10.1016/j.chom.2010.09.006 (PMC2977076; doi:10.1016/j.chom.2010.09.006)
Supplement: Table S5. Oligonucleotides Used in This Study [file mmc2.xls]

## Sheet: Sheet1
		Primer sequences for vector construction												Diagnostic primers
		5' fragment - forward primer			5' fragment - reverse primer			3' fragment - forward primer			3' fragment - reverse primer
Gene name	P. berghei ID	Site	Generic part	Specific part	Site	Generic	Specific part	Site	Generic	Specific part	Site	Generic	Specific part	P1 (5' or 3' of gene)	P3 (gene specific 5')	P4 (gene specific 3')
cdpk1	PBANKA_031420	KpnI	GGGGGGTACC	CTAAAAGCGATATTTAGATTCATTTG	ApaI	GGGGGGGCCC	TTCATGTTAATTTAAATCACTCTGT	BamHI	GGGGGGATCC	GCACAAAATTTGTGACCATAA	SacII	GGGGCCGCGG	CCATTATGCATTTCCCTGC
cdpk3	PBANKA_040820	KpnI	GGTACC	TGTCCACTTGCCTTTTTAAATATATAC	ApaI	GGGCCC	ATAGATTTGTTCTTCATCTTCAAATG	EcoRI	GAATTC	GCATAACTCAAAAAGATGTTAATCAAG	BamHI	GGATCC	CTTAAAACTTGGGGGTAGGGT
cdpk4	PBANKA_061520	KpnI	GGTACC	GACTAGCCCTCTTTACATTATGC	ApaI	GGGCCC	GCTTGAAGAAAGGTGATTTATGG	EcoRI	GAATTC	GTTTCATCTTGAATAACCCAAAC	BamHI	GGATCC	GAGTCATATTAAAGCAATCATTATTTTG
cdpk5	PBANKA_135150	KpnI	GGGGGGTACC	GACACATTACAACATGATCCTTA	ApaI	GGGGGGGCCC	TATATTTACACTTGATCGCCG	BamHI	GGGGGGATCC	CTCCATGTAGTATTCATAGGATTG	SacII	GGGGCCGCGG	GAAACTCTCAGTCCAATACATC
cdpk6	PBANKA_092550	KpnI	GGGGGGTACC	GTCCCATAAACTGTATTTTGTG	ApaI	GGGGGGGCCC	CAATAACTCTAACACCATATCGTTAC	BamHI	GGGGGGATCC	GATTACATGTTGAGCACATTTTG	SacII	GGGGCCGCGG	ACAATATAGCGATGTGCTTTATAG
cdpk7	PBANKA_092520	ApaI	CCCCGGGCCC	GCGTAAAGACAAACATGAACTAGATCACC	HindIII	GGGGAAGCTT	GTGTTATTCTGACACTATTTGTATTAATAC	EcoRI	CCCCGAATTC	GCTAGGCAAGGTATAAGCATAGAAAATATGG	XbaI	GGGGTCTAGA	CTGTATATTGTGATACACAATAGCATACATGC
cdlk	PBANKA_101980	KpnI	GGGGGGTACC	CAATTCAAATTGTTCGTCAG	ApaI	GGGGGGGCCC	GAGGCGATCCACATAACTC	BamHI	GGGGGGATCC	CAGTTGAGGTTATTTTCTATTTAAAC	SacII	GGGGCCGCGG	GTAATCATACAAATCGAACGG	GTAGCTGACGCATATATGCACACACATTGCG	CACAACATATATATGAAAGCGATACTATTA	GTATAATATAAACCCTGTGAATAATCTTG
pk2	PBANKA_145340	ApaI	CCCCGGGCCC	CTAGCAACAGGTGCAGCAAC	HindIII	GGGGAAGCTT	CACATATCCTTCTTGTTCATATGCTG	EcoRI	CCCCGAATTC	GCCTAA ACTTACTGAT ATGCACATAC	XbaI	GGGGTCTAGA	GTGGAGCTGATGATGGGCC
	PBANKA_040940	ApaI	CCCCGGGCCC	CAAGAGGGCATACTCTTCTAAAAACCG	HindIII	GGGGAAGCTT	GACATAATTCCAGACGGGTTAATATC	EcoRI	CCCCGAATTC	GAGTGGGCA TAGTAATATA TTAATATG	XbaI	GGGGTCTAGA	CATATTTGCATTTTGCATGTATTTCAGGTGGCC	CTGCATCATTAGATAAATGAATTCC	GAAGACACTTTTTGAAAGTTTTATCAAACGAA	CAGACAATGGATCCTCTTGTATTCTCTCC
	PBANKA_094200	not done
	PBANKA_082960	ApaI	CCCCGGGCCC	GATTCCAGATCTTAGTGCATCATCAATTAG	HindIII	GGGGAAGCTT	CATAATATTCCTTTTTATTTTCCGCCATTTTCTTATC	EcoRI	CCCCGAATTC	GGGGTGATTAAAAATAGGAAGAAAAACCC	XbaI	GGGGTCTAGA	CATTTATTTCCACTCCATGAGAAGTATG
	PBANKA_031140	ApaI	CCCCGGGCCC	GGTTTAATATATTATGGGTATAATTCACAGG	HindIII	GGGGAAGCTT	GTCTCTATGTATTAAACCTCTAGAATG	EcoRI	CCCCGAATTC	GATGCATATAATAATTTATTTGGCAACTTAG	XbaI	GGGGTCTAGA	CAAGTAAATCTGGACTTTCTTGCC
	PBANKA_080220	not done
kin	PBANKA_131800	ApaI	CCCCGGGCCC	GCACAAAATATAAACCCGCAGCCGC	HindIII	GGGGAAGCTT	GGGAGGTACTAGTAATAGGGTCACTG	EcoRI	CCCCGAATTC	GTTACCATTACAAACAACCAAAATGTAG	XbaI	GGGGTCTAGA	GATTGATATTGGAAATGTGGTTATATG	GCTTCACATGTTCACACTTAAAATTTG	GAATATACCAAGGAATGGAATGAGGAAG	CCTAGACACACCTTTCCAAACGTACC
	PBANKA_131370	ApaI	GGGGGGGCCC	TTATAGCATGCTATTATTCGATTTGCC	ClaI	GGGGATCGAT	CTTTAAGGGGCAGCACATTAACTG	BamHI	GGGGGGATCC	GTTTACCTGATGAGTCAAAAGAAAACC	SacII	GGGGCCGCGG	CAAAGGTTTTAGTTGATTAAAGGAGG
	PBANKA_141360	ApaI	CCCCGGGCCC	GTATCTGGGCAGTGTCAAAAATGTGG	HindIII	GGGGAAGCTT	CTATACCAAATCCACCTGACCC	EcoRI	CCCCGAATTC	GCAA AATTGCAGAT TTTGGATTAT CTGAC	XbaI	GGGGTCTAGA	CGACAATTATGGGCCGCTTATTGG
pkacat	PBANKA_083560	ApaI	CCCCGGGCCC	GGGTCATTCGGGAGAGTGATTTTAGC	HindIII	GGGGAAGCTT	CTCTGTATACAATATTTAAACTCTGC	EcoRI	CCCCGAATTC	CCCTAAATTT TTAGATAATA ATTGTAAGC	XbaI	GGGGTCTAGA	GGATCATTTTCATTAATAACTTTATCTGC
pkg	PBANKA_100820	ApaI	CCCCGGGCCC	GGCAATTTTATCTCATGAGGATTTCAC	HindIII	GGGGAAGCTT	CCCCATAGCGTTCCATTTGTTCC	EcoRI	CCCCGAATTC	GGGT GCACAGTTGA TATATGGGC	XbaI	GGGGTCTAGA	CTTCCTCTTCTTGTTCGATCTG
pkb	PBANKA_146000	KpnI	GGGGGGTACC	CCAATTTACATGCTATTATCGAG	ApaI	GGGGGGGCCC	AAATCATTTTATTGGGTTGTATG	BamHI	GGGGGGATCC	GATTTTAGCTACAACTTTAACGAG	SacII	GGGGCCGCGG	GCTAAAGAAGTAAGATTAAAAGAACC
	PBANKA_092640	ApaI	CCCCGGGCCC	CTGAATAAAGATGTGTATGATATTGATG	HindIII	GGGGAAGCTT	GTCGTGTATATATGCTAATGCATGAACC	EcoRI	CCCCGAATTC	CTTT ATGCCACCAG AAGCCTTAAT C	XbaI	GGGGTCTAGA	GACTCATTTTCTCCGTTATCAGACATTG
	PBANKA_040740	ApaI	GGGGGGGCCC	CTATCTCGATAAGATATAGCCCTC	ClaI	GGGGATCGAT	GTCAGCATTGACTAAATTGCTTGG	BamHI	GGGGGGATCC	CGTTTCGCAAATGGCACGTG	SacII	GGGGCCGCGG	CATTAAACTTCCTACAACTATTTTCCAC
	PBANKA_082710	KpnI	GGGGGGTACC	GGAATGTGTGGCGATAATC	ApaI	GGGGGGGCCC	ATACTTCCCCAAAACCACC	BamHI	GGGGGGATCC	GAGGAAGAACGTTGCACG	SacII	GGGGCCGCGG	CTTAAACTTCGTTGTTTAAGTTCAG	GCGACAACCCATTGAATAAACACAGCG
	PBANKA_113310	ApaI	CCCCGGGCCC	GAATGGCCGTAATATGCATAGCTATTATTTG	HindIII	GGGGAAGCTT	GATCATATACTGCCTTAGAATTATTATAAG	EcoRI	CCCCGAATTC	GTCTCATCCTAAGCAATACTAATGATAGTTCG	XbaI	GGGGTCTAGA	GATAGAATAATCGAGAGTATTATTATCGG
	PBANKA_090380	ApaI	GGGGGGGCCC	TGTTTTTCGACATATGCATGGATG	ClaI	GGGGATCGAT	CTTTATATGCTTGTGAATATGTATCTAGC	BamHI	GGGGGGATCC	GATACTAAAATTCCTGAATTATATAATACAG	SacII	GGGGCCGCGG	AGTACATAGTTTGATGTGATTTTGATC
	PBANKA_010410	KpnI	GGGGGGTACC	TAAATATAGCTAGATTGTGCATGC	ApaI	GGGGGGGCCC	TGGACTACTAGCTGATTCGTTC	BamHI	GGGGGGATCC	CTGATTTTGGATTATCTGCAC	SacII	GGGGCCGCGG	CATCTATTTATTATGAAACCAAATTG
gak	PBANKA_146050	ApaI	CCCCGGGCCC	CACACACAAGAAATACCAATAATACAC	HindIII	GGGGAAGCTT	CTAAGGGTATATGCATAAACCAAG	EcoRI	CCCCGAATTC	GATGAGGCGTTTGGTATACAGTTC	XbaI	GGGGTCTAGA	CCTTGAAAAGGTGGTAACAATGCTG	CAATTATAAGATAGTTATTATGTTAAT	GGTATTACACATACTAGTAATACTAGTGG	GTGCTAAGTTTGCATTGCATTCAATCTC
pk7	PBANKA_031030	KpnI	GGGGGGTACC	ATATATATATCGGAATAGTATGGGTG	ApaI	GGGGGGGCCC	GTGTACATTTTCCCACAATTAGC	BamHI	GGGGGGATCC	AGGGATATTGAAGAATATGCC	SacII	GGGGCCGCGG	AACAGAAGTGTCTGTTTCATTG
est	PBANKA_061580	ApaI	GGGGGGGCCC	TATGTTAACATGTAACAAGGAAATGCAT	ClaI	GGGGATCGAT	TGATTCGGTTAAACCACAATTATATGC	BamHI	GGGGGGATCC	GGAAGCGATATCTTTTGAACGCA	SacII	GGGGCCGCGG	CCAAGTAATATTTGTAACAATGTGTAC
ck1	PBANKA_091210	ApaI	GGGGGGGCCC	CACGTGCATAATACTTTTGCGAAGC	ClaI	GGGGATCGAT	TCACCAAACGATCCGCTCCC	BamHI	GGGGGGATCC	GGTACTATGCTGTAAATATAGCAAATG	SacII	GGGGCCGCGG	CTACACAAAACTTCTACAGATGTTG
fikk	PBANKA_122500	ApaI	GGGGGGGCCC	GCAGTAGAAGATTGCAATATGCAAC	ClaI	GGGGATCGAT	CCCCCATCTGTTACATACTCCCCATC	BamHI	GGGGGGATCC	GCATATATGCCTCCTGAGTGTTGG	SacII	GGGGCCGCGG	CCACCAAGGGTGCATAATCATGTC
pk5	PBANKA_113320	ApaI	GGGGGGGCCC	TAATATACAAGACAATTTTCGCTAG	ClaI	GGGGATCGAT	TTAGCATGTATGACATCATACAAC	BamHI	GGGGGGATCC	GTCTCATTCCGTTGTTTAATG	SacII	GGGGCCGCGG	TGATGAATTTAATCATTGCG	GCAATGCGACAATATTTTCATGAGC	CCTTTCATTATGTAGCCATTAGAGAAATTA	CCATCTCAGCAAATATGCATCCAACACTG
mrk	PBANKA_121280	ApaI	GGGGGGGCCC	GCGTGAACTATATGCAACTAAATC	ClaI	GGGGATCGAT	AGCAAGATATTGTAAACATGGAG	BamHI	GGGGGGATCC	CACCAACAGATAGTGGAAAGTTAC	SacII	GGGGCCGCGG	GGATAAATATATGCAATCGTATATTG
crk-1	PBANKA_071990	ApaI	GGGGGGGCCC	CCGACATGAAGGTTTTGC	ClaI	GGGGATCGAT	GGAGCTCTATACCATAAAGTTACTAC	BamHI	GGGGGGATCC	TCGGATATTGGTTTAGATTTG	SacII	GGGGCCGCGG	GGATTATGAACAGATTAATTGAAAC
crk-3	PBANKA_071730	ApaI	GGGGGGGCCC	CATATGTAATAACATATGGTGGGAC	ClaI	GGGGATCGAT	GCTTCTTATTAAATATGTTGAACC	BamHI	GGGGGGATCC	GGATCGATATCGAAGTGAAAATAG	SacII	GGGGCCGCGG	TATTTCACATACATTTTTATCCG
crk-5	PBANKA_123020	ApaI	GGGGGGGCCC	AGTGGATAGAGAAAGTTATGCAC	ClaI	GGGGATCGAT	CATACATTTTGTATACAAATGTGG	BamHI	GGGGGGATCC	CAAGCATGTTCAGTTACAACTAC	SacII	GGGGCCGCGG	CCAAATTGTTTTCGTGGC
crk-6; pk6	PBANKA_135090	ApaI	GGGGGGGCCC	GAGTAGGGAGATATTCATACGG	ClaI	GGGGATCGAT	CACAAGGCTATATAATAATAGCACC	BamHI	GGGGGGATCC	GGAAGGTTATATTGTGTGCG	SacII	GGGGCCGCGG	GCTGACACAGGTGATGTCG
map-1	PBANKA_101330	KpnI	GGGGGGTACC	GGAGAGAGAAAAACAGAAGAAAAC	ApaI	GGGGGGGCCC	CTATGCAATAATAAACCTGAGTGC	BamHI	GGGGGGATCC	TAATCCAGATATTGAAGCTCAG	SacII	GGGGCCGCGG	GCACAGGTGGGGAAATGC		GAAGGTGTCGATATGTGGTCGCTTGGGTGC	GGTACATCTGTCTTTACATCATTAC
map-2	PBANKA_093370	KpnI	GGTACC	GTATTCTTGCGGTATAAAAATCATG	ApaI	GGGCCC	TGTAATTATCTGGCACATGCAC	BamHI	GGATCC	TCGTCGAAAGGGGTGC	NotI	GCGGCCGC	TGTTATATATCCCAATTTCATTAGGTG
ck2	PBANKA_093860	ApaI	GGGGGGGCCC	CCATTACCTTTGGAAAGTACGTATTTG	ClaI	GGGGATCGAT	TAGGTTTATGAATATTTGCATCCGC	BamHI	GGGGGGATCC	GCCTCACAATATTATGATAGATCATG	SacII	GGGGCCGCGG	GAATTTATGATTCCTCACGTACATCC
gsk3	PBANKA_041040	KpnI	GGGGGGTACC	CCAGTTTTCTGCATATCCATATATC	ApaI	GGGGGGGCCC	GCATGCATTATTATCACCATC	BamHI	GGGGGGATCC	GAAGATGGTATATCAAGTGTTAACTC	SacII	GGGGCCGCGG	GCTTTACATCACAACGATACTG
pk1	PBANKA_070970	KpnI	GGGGGGTACC	TTTGATATGGCATAGAATACTACAG	ApaI	GGGGGGGCCC	CCATTTTTTGTACATATACGATATG	BamHI	GGGGGGATCC	GTATGTGTACATACATTTTAATGCC	SacII	GGGGCCGCGG	CAAATGGCATAACCAAAAACAT	CATTATGTACATTGGCTATATGTAC	GGAAATGGAGTATATGGTGTAGTG	GGGGTCATGTACATTCATGC
	PBANKA_141450	KpnI	GGGGGGTACC	GTCTAACGCACACATGTGTATG	ApaI	GGGGGGGCCC	GTATTTATATACTTTATGAGCTTAATCAC	BamHI	GGGGGGATCC	ATAGGCATAATAGGTGGGC	SacII	GGGGCCGCGG	ATGAGTGTAATTCGTATAAAGCC
lammer	PBANKA_130920	ApaI	CCCCGGGCCC	CGAGGAAATAGTGATTCGTATGAATCGAG	HindIII	GGGGAAGCTT	CGAATATTAAGCACATATGATCATGATAC	EcoRI	CCCCGAATTC	CCCC AGAAGTTATATTAAATTTAG GTTGGG	XbaI	GGGGTCTAGA	CAACCGGGGAAGCCCGAAGAGTTGG
srpk	PBANKA_040110	ApaI	CCCCGGGCCC	GAGTTATAGCGATTCGATCTCTGCATC	HindIII	GGGGAAGCTT	GTAACCCTATTAACACGTGAGTAGC	EcoRI	CCCCGAATTC	CACGAACATG GAAGCGATAT GGATG	XbaI	GGGGTCTAGA	GTGGGCTGATAAATGGCCTTGTGC	GTACGAAGACGATAAGGAAAATC	CCATTGCACTTCGCCATCTCGTCCAG	GTGTATGTTTAACATATGGTGGCTCGTTG
prk4	PBANKA_093300	ApaI	CCCCGGGCCC	CTAAGCGCTCAAAAAGTGACCAC	HindIII	GGGGAAGCTT	CGTACATCTCTCTCAAAGTTGAAAAATATG	EcoRI	CCCCGAATTC	GATGTATGG TCTGCAGCAG CCACTG	XbaI	GGGGTCTAGA	GGATGTTGCAATGCTTGATCTGG
	PBANKA_130690	ApaI	CCCCGGGCCC	CATGATGAATCTAAAGGTTGTGTACG	HindIII	GGGGAAGCTT	GCTACTTATGTCAAATGGATATTTATTG	EcoRI	CCCCGAATTC	GCTAGA GATGTATGTA CAAACACGG	XbaI	GGGGTCTAGA	CATCAATTGGATCCTCCTTAGG	CCTTATGATTTGTTTGCTTATGTACG	GAGAGTATTAACCAGACAAGCATG	GTTATTCCCCGTTGGATGCTGTGGG
crk-4	PBANKA_080800	ApaI	GGGGGGGCCC	GGGTGAAATACAGTTAAAAGGAC	ClaI	GGGGATCGAT	TTGTAGGTAATTATTTTGATTCAGTTC	BamHI	GGGGGGATCC	GCTACTCAAAATGTGCAAAGTG	SacII	GGGGCCGCGG	CGTTCGTTATAGGTGTACATTC
	PBANKA_135260	ApaI	GGGGGGGCCC	CACGAATGTTGGATTGTTTC	ClaI	GGGGATCGAT	TTTTATCGTTTTCATGATTTCC	BamHI	GGGGGGATCC	CTTACATAAATATGATGAACAAGCTAAC	SacII	GGGGCCGCGG	ATGTTAGTCCCATAACTAGCTTG	CATCATCTCAAAGAGGAATATACTAC	CTACCAAATGTGAATATAGTAATG	CGTAAGCTGATTTATCTTCATTGATATC
nek-2	PBANKA_124070	KpnI	GGGGGGTACC	TTGGTTCAAAATCATACATAATG	ApaI	GGGGGGGCCC	TGCCATTCTTCAATGACTTAT	BamHI	GGGGGGATCC	GCCTGATCCACTTCCTAGTA	SacII	GGGGCCGCGG	ATTCAATGGACGGACGC
nek-4	PBANKA_061670	KpnI	GGGGGGTACC	CGAGCAAAAGTGTTAAAATTG	ApaI	GGGGGGGCCC	CTTTAGGAATTTCAAATTGTAAGG	BamHI	GGGGGGATCC	ATAAGAGAGCCCAATTATCGAG	SacII	GGGGCCGCGG	TGCAAATTTGGAAATCTATACTG
nek-1	PBANKA_144300	KpnI	GGGGGGTACC	AACAAAGTTATTATTTAATCAATCTCC	ApaI	GGGGGGGCCC	ACATATATATATGTACCGTAAATTGTAGG	BamHI	GGGGGGATCC	TCATATGATTTACCTATGTTATTGC	SacII	GGGGCCGCGG	TTATGTACCACGGGCAAG
nek-3	PBANKA_060060	KpnI	GGGGGGTACC	GCATAATGTATATATGAATTATGGG	ApaI	GGGGGGGCCC	ATCACCAATTTTAATTTTATCATC	BamHI	GGGGGGATCC	GCTAATAATATAAATGATATGATTCG	SacII	GGGGCCGCGG	CTAACTCTCCATAACAAATCATTC
eik1	PBANKA_130840	ApaI	CCCCGGGCCC	GATATATACACCTTGTCATCGATTAAAG	HindIII	GGGGAAGCTT	CCCCTTCCAAAATGGTTTCTACG	EcoRI	CCCCGAATTC	GTTGTCCGCTTATAGCTTAT TACATG	XbaI	GGGGTCTAGA	GCCGTATGTGTCTAACAAATACACC	GGAAACAGACAAAATAAATAATGGGG	CCCGGAGCAGATACAGACAACG	CGTAACCAAAACCACCACACCC
eik uis1	PBANKA_020580	ApaI	CCCCGGGCCC	GAATCCAGTATCAAACATAGATAATG	HindIII	GGGGAAGCTT	GTGGTCATCCAAATAATCATATG	EcoRI	CCCCGAATTC	GAAACCTTCGGAGTTGCAAAAG	XbaI	GGGGTCTAGA	GTGCCGAAGTTGGTCTAGATTTG	GATACAAACATATCCCAATTTAGTG	CAACAAAAGAAGAGGAGATACAAAAG	CTTCGATTTCGATATACTACTTTC
pk4	PBANKA_112690	ApaI	CCCCGGGCCC	GATGAATGGTGAATTAGAG	HindIII	GGGGAAGCTT	CTATGAATAAAGCAAGTTGAATGG	EcoRI	CCCCGAATTC	GATTG GAACCCCTGG ATATACAGC	XbaI	GGGGTCTAGA	GATCTGCTGCTGATGGTCTATC
	PBANKA_090110	ApaI	CCCCGGGCCC	CCAACTTCACACAAACAAACTATTTATTAC	HindIII	GGGGAAGCTT	GAATTAATTGCTATTGTCAAATCGTCTTTAG	EcoRI	CCCCGAATTC	GGACGA GGAGGGTTTG CTGAAG	XbaI	GGGGTCTAGA	GGGGTTGATAATATAAAGTTCCACCACC
	PBANKA_130520	ApaI	CCCCGGGCCC	CAAAGGGGAGTAGTTAAAGGACAACAC	HindIII	GGGGAAGCTT	CAACACAAGGATGATTCATTCTGCATG	EcoRI	CCCCGAATTC	GGAGATTTCGGTGCATGTTGC	XbaI	GGGGTCTAGA	CCCATGGGTCATTAATAACTTGATCAAGAG
	PBANKA_142160	ApaI	CCCCGGGCCC	CCGATGTCATTTTTTTCTAGCATACTC	HindIII	GGGGAAGCTT	CAGGGCTTACCTGATTAATTACAC	EcoRI	CCCCGAATTC	GA TATTAAGTGC AGAAGATGAA AAATAC	XbaI	GGGGTCTAGA	CCAAGGATGGTCCATAGCTTC
tkl6	PBANKA_122880	ApaI	CCCCGGGCCC	GAACACGTGAAGAGCCTCCCATATGAACG	HindIII	GGGGAAGCTT	GATCAGTTCGAATGCGCATTTTATTAC	EcoRV	CCCCGATATC	GAGGGAATGAGGTCGATAGCCAGGG	XbaI	GGGGTCTAGA	CTATGAAGTTATCAGATAACGGAACGG
tkl5	PBANKA_112270	ApaI	CCCCGGGCCC	CAATTTAAATAAACCAAATATTGCACAAAATG	HindIII	GGGGAAGCTT	GGGGTTTCAAAATCATTTCCTTCCCTG	EcoRI	CCCCGAATTC	GTACATGAATTACATTCACATAATCCACC	XbaI	GGGGTCTAGA	GAACACCCCATATACCAAGC	CATTTCATAAGCACTTGGACGTTC	GAAGAAGAAGAAAATGGAAATAAAGATGGC	GAACACATTTGTATCGCCCATTCTAATC
tkl2	PBANKA_092700	ApaI	CCCCGGGCCC	GGCCTTTGAAAAGAAATTGCAGAGATAATAC	HindIII	GGGGAAGCTT	GTCTTATATCCACCATTAGCGGTGATGGCG	EcoRI	CCCCGAATTC	GC AGTACATCAT GATAATCTAA AAAATGCAC	XbaI	GGGGTCTAGA	GGGAAATGAATCCTTTGCGTTGTGG	CGTTGTAAAAATTAATGTTTACAAAAAATG	GTATATGTGTCAAATTTATTAAATTATTA	CTAAATCATTTTCATGGTTAGACCATTTTCC
tkl1	PBANKA_030850	ApaI	CCCCGGGCCC	GCCCAAAATAGTATATATTGGAATG	HindIII	GGGGAAGCTT	CACATTATTGTAACCACCTCTC	EcoRI	CCCCGAATTC	CACAACAAA GGAATATTAC ATTGTG	XbaI	GGGGTCTAGA	CATATGTTAGCTTTGTATAGAATGTC
tkl3	PBANKA_136210	KpnI	GGGGGGTACC	GGGGGAATTGATATAGAACTAATTG	ApaI	GGGGGGGCCC	GTCAGATTATTTATGCTATTCCC	BamHI	GGGGGGATCC	TTTTCATCGTGATATTAAATTGTC	SacII	GGGGCCGCGG	CATGCGTTTTATTTCTTAACTTC
tkl4	PBANKA_101090	ApaI	GGGGGGGCCC	GTGTCTAATAGAACCAAACTAAATAACC	ClaI	GGGGATCGAT	GCAATATTTTTTTGCTCAGACAATAAG	BamHI	GGGGGGATCC	AATTATTCATTTTGATATTAATACATGC	SacII	GGGGCCGCGG	GATTTGATTTCAGTATCTTCTTTTCC
	PBANKA_082690	ApaI	CCCCGGGCCC	CGAGAAAGCTAATGACTAATATAAG	HindIII	GGGGAAGCTT	GCTACTATCACAAGTGCTTGGAAC	EcoRI	CCCCGAATTC	CTAATCATTATGGTGGGGAAACTC	XbaI	GGGGTCTAGA	CTACATTGCTGAAAATATTAGGGCTAGAAATTG	CACTTTTCATACTATCCCCATCAATAC	CTAATACTAATATAGATGGGAAAAATCTAACG	CACCTTCTGAATATGGATAGATTTGTG
	PBANKA_080560	KpnI	GGGGGGTACC	CATAATCAATCGGAATATTAGACG	ApaI	GGGGGGGCCC	TCTTCTACGACACCCACG	BamHI	GGGGGGATCC	TGCATTAAATGGGTGTGTTC	SacII	GGGGCCGCGG	GGTTATTTTTTAACCTCAGTATTACAC
	PBANKA_121710	ApaI	CCCCGGGCCC	CCGATACGAATGTAAATGACACAAC	HindIII	GGGGAAGCTT	CAGAGCGGTTAATATTTGATAAAACC	EcoRI	CCCCGAATTC	GGATTAT ATTTTATTAG ATCTCCACAA G	XbaI	GGGGTCTAGA	GTAAACCCTCTACTGAGGGCCTC
	PBANKA_094010	ApaI	CCCCGGGCCC	GCCACATGGTAGGGGATTAATG	HindIII	GGGGAAGCTT	GATTCACATGATGAGCAAAATATGGAATC	EcoRI	CCCCGAATTC	CTACCT CTTCAGAATC ATCCTTTGC	XbaI	GGGGTCTAGA	GGCAAACTCGCTATGTTCGGAGC
	PBANKA_082680	ApaI	CCCCGGGCCC	GGCTTGTTCAGGCGAATGGTTG	HindIII	GGGGAAGCTT	GTTAAGTTAGTTATGTCTTCCTCGC	EcoRI	CCCCGAATTC	CGGGTAGTGTGCAAAGTATCGATAAG	XbaI	GGGGTCTAGA	CACACTTGTGATAATATGGAAGCGTGC
	PBANKA_134590	ApaI	CCCCGGGCCC	CGTGTTGGTAAAACTAAACATAATG	HindIII	GGGGAAGCTT	CATAAATGGTGTTACAAATCCGGCAAC	EcoRI	CCCCGAATTC	GATTATCGAGTATTTCAATATAAGGTTG	XbaI	GGGGTCTAGA	CAACAATTTATCTATGCTACCTATC
	PBANKA_062150	ApaI	CCCCGGGCCC	GCCTATGCATGTAAAAATAGGAAAAGGG	HindIII	GGGGAAGCTT	CTCAAATTTGCTTGCAATCATATTATATTC	EcoRV	CCCCGATATC	GATCATATAATGTCTATGGAAAATCGTATG	XbaI	GGGGTCTAGA	GTAAATTCGGTTTGTTCAGAATTTATAACTTC
rio1	PBANKA_144560	ApaI	GGGGGGGCCC	AATAATTACGTAGAAGGGCAACTCG	ClaI	GGGGATCGAT	GGGAATAGAACAAAATCGCTATCC	BamHI	GGGGGGATCC	TATAAACCCTTTAGAAATGTTATACCTTG	SacII	GGGGCCGCGG	TTTGCATATGTGACATACTTGTGTC
rio2	PBANKA_052140	ApaI	CCCCGGGCCC	GATGGATATAAATTAACTTATTTAGGATATG	HindIII	GGGGAAGCTT	CATATGGTTTAGGAACAGGAAAATC	EcoRI	CCCCGAATTC	GT CTTATGTAAA TGGATATCCA TTATCTC	XbaI	GGGGTCTAGA	CATTGTGAAGTGTTATAGTCGATTCTG
